# Supplementary material for: Small Regulatory RNAs of Rickettsia conorii
Source: Sci Rep. 2016 Nov 11;6:36728. doi: 10.1038/srep36728 (PMC5105140; doi:10.1038/srep36728)
Supplement: Supplementary Table S1 [file srep36728-s2.xls]

## Sheet: Sheet1
Supplementary Table S1: Read statistics of the R. conorii RNAseq libraries used in this study.
Sample name	RefSeq genome ID	Read length	Total number of reads sequenced	Total number of reads mapping to R. conorii genome
Rc-I-3h	NC_003103.1	50	18232472	216350
Rc-II-3h	NC_003103.1	50	29297204	14313272
Average			23764838	7264811
Rc-I-24h	NC_003103.1	50	13267130	5348687
Rc-II-24h	NC_003103.1	50	31146324	23250966
Average			22206727	1.42998e+07
