# Supplementary material for: Small Regulatory RNAs of Rickettsia conorii
Source: Sci Rep. 2016 Nov 11;6:36728. doi: 10.1038/srep36728 (PMC5105140; doi:10.1038/srep36728)
Supplement: Supplementary Table S2 [file srep36728-s3.xls]

## Sheet: Sheet1
Supplementary Table S2: List of primers used in this study.
All primers used in quatitative RT-PCR, Northern blotting and EMSA experminets are listed below.
Target sRNA/ Gene name	Primer Name	Forward/Reverse	Sequence (5'-3')
qPCR Primers
Rc_sR31	SKS-RC-sRNA4-F	Forward	TTAATTCCCGTATCGCTTTCTAGAG
	SKS-RC-sRNA4-R	Reverse	GATGCTTTTACTGGGCTAGGTCTT
Rc_sR33	SKS-RC-sRNA3-F	Forward	GCCGGTAGCTGGTATATAATCGA
	SKS-RC-sRNA3-R	Reverse	GATTGCGTAGTTAACGCCTTAGATTT
Rc_sR35	SKS-RC-sRNA2-F	Forward	CCTGCTAGAGAGTTCGGATATCTGT
	SKS-RC-sRNA2-R	Reverse	GGAAGATAATACTCCAAAAAACCTAGAAA
Rc_sR42	SKS-RC-sRNA1-F	Forward	AGCCCATATTAGTTCCGACCTTAGT
	SKS-RC-sRNA1-R	Reverse	TGCTGCTTATTAGAGTCGATACGAA
RC1255	SKS-RC1255-F	Forward	AGGTAAAACACCGGCAATCG
	SKS-RC1255-R	Reverse	TGCCAGTACCAGTAGAGGCTCAT
RC1256	SKS-RC1256-F	Forward	GGTACAAGTAGCGGTGGAAGCT
	SKS-RC1256-R	Reverse	GCCGTCATTCGCTTTAGCA
Northern Primers
Rc_sR31	RcsRNA4-F-Nor	Forward	GCGACATAATACGACTCACTATAGGGAAAGTTTGTAAGAGCTGAGGAATAGGA
	RcsRNA4-R-Nor	Reverse	ACAGCTCAAGAAAAAAGAAAAACCTT
Rc_sR33	RcsRNA3-F-Nor	Forward	GTCTCATAATACGACTCACTATAGGGTTGAACTTCAGGAGGGTTTTAGAATT
	RcsRNA3-R-Nor	Reverse	TCGTTTACTGGGTAGCGGGATA
Rc_sR35	SKS-RcRNA2-F-Nor	Forward	GAAATTAATACGACTCACTATAGGGCCTGCTAGAGAGTTCGGATATCTGT
	SKS-RC-sRNA2-R	Reverse	GGAAGATAATACTCCAAAAAACCTAGAAA
Rc_sR42	SKS-RcRNA1-F-Nor	Forward	GGTGGTTACGCCTTCTATAAATAGGT
	SKS-RcRNA1-R-Nor	Reverse	GAAATTAATACGACTCACTATAGGGATAGTTCTGGGTGCTGCTTATTAGAGT
6S (ssrS)	SKS-Rc6S-F-Nor	Forward	GAAATTAATACGACTCACTATAGGGTGGCCGTTACTTAAAATCCTTCA
	SKS-Rc6S-R-Nor	Reverse	TGCTTGGTTCGTGAGCTTAATATT
ffs	Rc_ffs_F_Nor	Forward	TTATGCTAGTAGTGGGCATTG
	Rc_ffs_R_Nor	Reverse	CCACATAATACGACTCACTATAGGGCTAGTAATGACCCATCGAATCCC
α-tmRNA (ssrA)	alphatm_F_Nor	Forward	AGAATAGAGGTTGCGGACTCGG
	alphatm_R_Nor	Reverse	CCATCTAATACGACTCACTATAGGGATTATCGTTTGCGTTTCTTTG
RNaseP_bact_a	RNaseP_F_Nor	Forward	AACCTCCGGCAGAGTATTATTA
	RNaseP_R_Nor	Reverse	CCGCATCTAATACGACTCACTATAGGGTAATTCATTGCAGTTATTTATC
EMSA Primers
Rc_sR42	sRNA1-EMSA-F	Forward	GTAGAGAGATAATACGACTCACTATAGGGATAACCGCCTATAATATTACGTA
	sRNA1-EMSA-R	Reverse	AGCTAAATCTACCGGTGGCTCAATC
RC0288	RC0288-EMSA-F	Forward	GTAGAGAGATAATACGACTCACTATAGGGCACCGGTACTCGGCAAATATG
	RC0288-EMSA-R	Reverse	CCAAAAAGGAGCAATAGAATTGATC
	RC0288-EMSA-2F	Forward	GAACTTACATAATACGACTCACTATAGGGATCATTTTCGGAGCGGGTAT
	RC0288-EMSA-2R	Reverse	TATAAGCCCACCCCAAACAA
	RC0288-EMSA-3F	Forward	GAACTTACATAATACGACTCACTATAGGGATAATGCATTTGATAAAGA
	RC0288-EMSA-3R	Reverse	TAAGGTGCAAAATTTAACAT
RC0822	RC0822-EMSA-F	Forward	GCGAGTTAATACGACTCACTATAGGGAGATGTATATTTTCTATCTAATGGGCCCTTAT
	RC0822-EMSA-R	Reverse	TCCAAAGCGGCAATTAATTTTAA
RC0977	RC0977-EMSA-F	Forward	GAGCGACTTAATACGACTCACTATAGGGAATACGAAACAACGACGCCAAT
	RC0977-EMSA-R	Reverse	CGCTGTTACCTCCGGATTTG
RC1333	RC1333-EMSA-F	Forward	GAATGATAATACGACTCACTATAGGGAGACGTTACTAAGCACGGCGTTACC
	RC1333-EMSA-R	Reverse	CTTGTGTTTGTTTGCCAACTAGTATCT
