# Supplementary material for: Small Regulatory RNAs of Rickettsia conorii
Source: Sci Rep. 2016 Nov 11;6:36728. doi: 10.1038/srep36728 (PMC5105140; doi:10.1038/srep36728)
Supplement: Supplementary Table S3 [file srep36728-s4.xls]

## Sheet: Sheet1
Supplementary Table S3: Functional enrichment of target genes regulated by R. conorii trans-acting sRNAs.
sRNA	Number of target genes predicted by both CopraRNA and IntaRNA	Number of Functional enrichment categories identified with significant p-value	List of Biological Function
			GO_id	Term	Number of genes	p-value
Rc_sR2	39	4	GO:0006810	transport	11	0.000484
			GO:0055085	transmembrane transport	8	0.00077
			GO:0009058	biosynthetic process	14	0.0086
			GO:0006412	translation	6	0.0433
Rc_sR5	21	14	GO:0034654	nucleobase-containing compound biosynthetic process	4	0.0106
			GO:0009124	nucleoside monophosphate biosynthetic process	2	0.0181
			GO:0090407	organophosphate biosynthetic process	3	0.0256
			GO:0044271	cellular nitrogen compound biosynthetic process	4	0.0275
			GO:1901362	organic cyclic compound biosynthetic process	4	0.0299
			GO:0009058	biosynthetic process	8	0.0308
			GO:0044281	small molecule metabolic process	6	0.0309
			GO:0009123	nucleoside monophosphate metabolic process	3	0.04
			GO:0006139	nucleobase-containing compound metabolic process	7	0.041
			GO:0006807	nitrogen compound metabolic process	8	0.042
			GO:0044763	single-organism cellular process	9	0.0441
			GO:0071704	organic substance metabolic process	11	0.0444
			GO:0032774	RNA biosynthetic process	2	0.0464
			GO:0050794	regulation of cellular process	3	0.0484
Rc_sR8	44	20	GO:0055114	oxidation-reduction process	9	0.00249
			GO:0044699	single-organism process	21	0.00556
			GO:0006096	glycolytic process	2	0.00577
			GO:0016052	carbohydrate catabolic process	2	0.00943
			GO:0006090	pyruvate metabolic process	2	0.00943
			GO:0044724	single-organism carbohydrate catabolic process	2	0.00943
			GO:0044765	single-organism transport	8	0.011
			GO:0005975	carbohydrate metabolic process	4	0.0137
			GO:0030255	protein secretion by the type IV secretion system	2	0.0139
			GO:0055085	transmembrane transport	6	0.0274
			GO:0044723	single-organism carbohydrate metabolic process	3	0.0347
			GO:0044710	single-organism metabolic process	15	0.0405
			GO:0008150	biological_process	44	0.0406
			GO:0006810	transport	8	0.0437
			GO:0044763	single-organism cellular process	16	0.0437
			GO:0009306	protein secretion	2	0.0459
			GO:0046903	secretion	2	0.0459
			GO:0032940	secretion by cell	2	0.0459
			GO:0051179	localization	8	0.0473
			GO:0051234	establishment of localization	8	0.0473
Rc_sR16	20	25	GO:0071840	cellular component organization or biogenesis	4	0.0139
			GO:0042546	cell wall biogenesis	2	0.0143
			GO:0009273	peptidoglycan-based cell wall biogenesis	2	0.0143
			GO:0009252	peptidoglycan biosynthetic process	2	0.0143
			GO:0006024	glycosaminoglycan biosynthetic process	2	0.0143
			GO:0050793	regulation of developmental process	2	0.0165
			GO:0008360	regulation of cell shape	2	0.0165
			GO:0022604	regulation of cell morphogenesis	2	0.0165
			GO:0022603	regulation of anatomical structure morphogenesis	2	0.0165
			GO:0044036	cell wall macromolecule metabolic process	2	0.0165
			GO:0071554	cell wall organization or biogenesis	2	0.0189
			GO:1901564	organonitrogen compound metabolic process	6	0.02
			GO:0030203	glycosaminoglycan metabolic process	2	0.0214
			GO:0051128	regulation of cellular component organization	2	0.0214
			GO:0006022	aminoglycan metabolic process	2	0.0214
			GO:0006753	nucleoside phosphate metabolic process	4	0.0297
			GO:0009117	nucleotide metabolic process	4	0.0297
			GO:0051301	cell division	2	0.0297
			GO:0006807	nitrogen compound metabolic process	8	0.0312
			GO:0006139	nucleobase-containing compound metabolic process	7	0.0315
			GO:0007049	cell cycle	2	0.0358
			GO:0055086	nucleobase-containing small molecule metabolic process	4	0.0412
			GO:0044085	cellular component biogenesis	3	0.0447
			GO:1901137	carbohydrate derivative biosynthetic process	3	0.0447
			GO:0034641	cellular nitrogen compound metabolic process	7	0.0472
Rc_sR20	41	12	GO:0015031	protein transport	4	0.00608
			GO:0071702	organic substance transport	5	0.00753
			GO:0033036	macromolecule localization	4	0.0079
			GO:0008104	protein localization	4	0.0079
			GO:0045184	establishment of protein localization	4	0.0079
			GO:0030255	protein secretion by the type IV secretion system	2	0.011
			GO:0006810	transport	8	0.0225
			GO:0051179	localization	8	0.0245
			GO:0051234	establishment of localization	8	0.0245
			GO:0009306	protein secretion	2	0.0367
			GO:0046903	secretion	2	0.0367
			GO:0032940	secretion by cell	2	0.0367
Rc_sR24	53	55	GO:0044710	single-organism metabolic process	24	9.37e-05
			GO:1901564	organonitrogen compound metabolic process	16	0.000136
			GO:0006807	nitrogen compound metabolic process	22	0.000214
			GO:0044763	single-organism cellular process	24	0.000461
			GO:0044699	single-organism process	27	0.000465
			GO:0071704	organic substance metabolic process	29	0.000511
			GO:0044238	primary metabolic process	27	0.00111
			GO:0035999	tetrahydrofolate interconversion	2	0.00146
			GO:0044237	cellular metabolic process	27	0.00194
			GO:0044281	small molecule metabolic process	14	0.00249
			GO:1901135	carbohydrate derivative metabolic process	11	0.00262
			GO:0006139	nucleobase-containing compound metabolic process	17	0.00272
			GO:0009987	cellular process	30	0.00275
			GO:0006725	cellular aromatic compound metabolic process	18	0.00299
			GO:1901360	organic cyclic compound metabolic process	18	0.00329
			GO:0046483	heterocycle metabolic process	18	0.00329
			GO:0006730	one-carbon metabolic process	2	0.00427
			GO:0046653	tetrahydrofolate metabolic process	2	0.00427
			GO:0034641	cellular nitrogen compound metabolic process	17	0.00663
			GO:0006520	cellular amino acid metabolic process	6	0.00705
			GO:0006796	phosphate-containing compound metabolic process	10	0.0095
			GO:0006163	purine nucleotide metabolic process	7	0.0104
			GO:0019752	carboxylic acid metabolic process	7	0.0123
			GO:0043436	oxoacid metabolic process	7	0.0123
			GO:0043170	macromolecule metabolic process	19	0.0137
			GO:1901575	organic substance catabolic process	7	0.0155
			GO:1901566	organonitrogen compound biosynthetic process	7	0.0167
			GO:0009056	catabolic process	7	0.0167
			GO:0090305	nucleic acid phosphodiester bond hydrolysis	4	0.0203
			GO:0030203	glycosaminoglycan metabolic process	3	0.0213
			GO:0006022	aminoglycan metabolic process	3	0.0213
			GO:0000270	peptidoglycan metabolic process	3	0.0213
			GO:0006950	response to stress	5	0.0223
			GO:0090304	nucleic acid metabolic process	11	0.0226
			GO:0055086	nucleobase-containing small molecule metabolic process	8	0.0229
			GO:0006259	DNA metabolic process	6	0.023
			GO:0016053	organic acid biosynthetic process	4	0.0257
			GO:0046394	carboxylic acid biosynthetic process	4	0.0257
			GO:0009150	purine ribonucleotide metabolic process	6	0.0309
			GO:0033554	cellular response to stress	4	0.0318
			GO:0019637	organophosphate metabolic process	8	0.0321
			GO:0006760	folic acid-containing compound metabolic process	2	0.0352
			GO:0009067	aspartate family amino acid biosynthetic process	2	0.0352
			GO:0019693	ribose phosphate metabolic process	6	0.0378
			GO:0009259	ribonucleotide metabolic process	6	0.0378
			GO:0006753	nucleoside phosphate metabolic process	7	0.0385
			GO:0009117	nucleotide metabolic process	7	0.0385
			GO:0008652	cellular amino acid biosynthetic process	3	0.0388
			GO:1901607	alpha-amino acid biosynthetic process	3	0.0388
			GO:0009057	macromolecule catabolic process	3	0.0388
			GO:0006508	proteolysis	4	0.0426
			GO:0006418	tRNA aminoacylation for protein translation	3	0.0441
			GO:0043039	tRNA aminoacylation	3	0.0441
			GO:0009066	aspartate family amino acid metabolic process	2	0.0442
			GO:0006575	cellular modified amino acid metabolic process	2	0.0442
Rc_sR25	31	1	GO:0016051	carbohydrate biosynthetic process	2	0.0431
Rc_sR29	32	12	GO:0043650	dicarboxylic acid biosynthetic process	2	0.00744
			GO:0019877	diaminopimelate biosynthetic process	2	0.00744
			GO:0009089	lysine biosynthetic process via diaminopimelate	2	0.0103
			GO:0006553	lysine metabolic process	2	0.0135
			GO:0009067	aspartate family amino acid biosynthetic process	2	0.0135
			GO:0009066	aspartate family amino acid metabolic process	2	0.0171
			GO:0043648	dicarboxylic acid metabolic process	2	0.0254
			GO:0033036	macromolecule localization	3	0.0278
			GO:0008104	protein localization	3	0.0278
			GO:0045184	establishment of protein localization	3	0.0278
			GO:0016310	phosphorylation	3	0.039
			GO:0071806	protein transmembrane transport	2	0.0457
Rc_sR31	42	9	GO:0015031	protein transport	4	0.00667
			GO:0033036	macromolecule localization	4	0.00865
			GO:0008104	protein localization	4	0.00865
			GO:0045184	establishment of protein localization	4	0.00865
			GO:0030255	protein secretion by the type IV secretion system	2	0.0115
			GO:0009306	protein secretion	2	0.0385
			GO:0046903	secretion	2	0.0385
			GO:0032940	secretion by cell	2	0.0385
			GO:0071702	organic substance transport	4	0.0388
Rc_sR33	49	11	GO:0006412	translation	10	0.00112
			GO:0010467	gene expression	13	0.0019
			GO:0044267	cellular protein metabolic process	10	0.00867
			GO:0009058	biosynthetic process	16	0.014
			GO:0030255	protein secretion by the type IV secretion system	2	0.0171
			GO:0034645	cellular macromolecule biosynthetic process	11	0.0177
			GO:0044260	cellular macromolecule metabolic process	16	0.0186
			GO:1901576	organic substance biosynthetic process	15	0.0193
			GO:0044249	cellular biosynthetic process	15	0.0193
			GO:0009059	macromolecule biosynthetic process	11	0.0193
			GO:0019538	protein metabolic process	10	0.0415
Rc_sR35	48	13	GO:0006040	amino sugar metabolic process	2	0.00658
			GO:0009225	nucleotide-sugar metabolic process	2	0.0157
			GO:0051188	cofactor biosynthetic process	4	0.0171
			GO:0042168	heme metabolic process	2	0.0216
			GO:0006783	heme biosynthetic process	2	0.0216
			GO:0051186	cofactor metabolic process	4	0.0237
			GO:0044711	single-organism biosynthetic process	8	0.0293
			GO:0042440	pigment metabolic process	2	0.0354
			GO:0046148	pigment biosynthetic process	2	0.0354
			GO:0006778	porphyrin-containing compound metabolic process	2	0.0433
			GO:0006779	porphyrin-containing compound biosynthetic process	2	0.0433
			GO:0044281	small molecule metabolic process	10	0.045
			GO:0019637	organophosphate metabolic process	7	0.047
Rc_sR39	49	9	GO:0009124	nucleoside monophosphate biosynthetic process	3	0.0118
			GO:0009142	nucleoside triphosphate biosynthetic process	3	0.0118
			GO:0009260	ribonucleotide biosynthetic process	3	0.0172
			GO:0009123	nucleoside monophosphate metabolic process	5	0.032
			GO:0006754	ATP biosynthetic process	2	0.0382
			GO:0015986	ATP synthesis coupled proton transport	2	0.0382
			GO:0055085	transmembrane transport	6	0.0439
			GO:0009206	purine ribonucleoside triphosphate biosynthetic process	2	0.0467
			GO:0009145	purine nucleoside triphosphate biosynthetic process	2	0.0467
Rc_sR42	33	6	GO:0006400	tRNA modification	3	0.0125
			GO:0006399	tRNA metabolic process	4	0.0221
			GO:0008033	tRNA processing	3	0.0225
			GO:0010467	gene expression	8	0.0249
			GO:0009451	RNA modification	3	0.0422
			GO:0034660	ncRNA metabolic process	4	0.0469
